# Supplementary material for: Premna bhamoensis (Lamiaceae, Premnoideae), a new species from Kachin State, northeastern Myanmar
Source: PhytoKeys. 2017 Jul 20;(83):93–101. doi: 10.3897/phytokeys.83.12869 (PMC5624182; doi:10.3897/phytokeys.83.12869)
Supplement: XML Treatment for Premna bhamoensis [file phytokeys.83.12869-treatment1.xml]

<!DOCTYPE tp:taxon-treatment
  PUBLIC "-//TaxonX//DTD Taxonomic Treatment Publishing DTD v0 20100105//EN" "tax-treatment-NSO.dtd">
<tp:taxon-treatment xmlns:tp="http://www.plazi.org/taxpub"><tp:treatment-meta><kwd-group><label>Taxon classification</label><kwd><named-content xmlns:xlink="http://www.w3.org/1999/xlink" content-type="kingdom">Plantae</named-content></kwd><kwd><named-content xmlns:xlink="http://www.w3.org/1999/xlink" content-type="order">Lamiales</named-content></kwd><kwd><named-content xmlns:xlink="http://www.w3.org/1999/xlink" content-type="family">Lamiaceae</named-content></kwd></kwd-group><mixed-citation publication-type="journal"><person-group><name><surname>Tan</surname><given-names>Yunhong</given-names></name><name><surname>Li</surname><given-names>Derong</given-names></name><name><surname>Chen</surname><given-names>Yongjun</given-names></name><name><surname>Li</surname><given-names>Bo</given-names></name></person-group><article-title>
          <italic><tp:taxon-name><tp:taxon-name-part taxon-name-part-type="genus" reg="Premna">Premna</tp:taxon-name-part> <tp:taxon-name-part taxon-name-part-type="species" reg="bhamoensis">bhamoensis</tp:taxon-name-part></tp:taxon-name></italic> (<tp:taxon-name><tp:taxon-name-part taxon-name-part-type="family">Lamiaceae</tp:taxon-name-part></tp:taxon-name>, <tp:taxon-name><tp:taxon-name-part taxon-name-part-type="subfamily">Premnoideae</tp:taxon-name-part></tp:taxon-name>), a new species from Kachin State, northeastern Myanmar</article-title><source>PhytoKeys</source><day>20</day><month>7</month><year>2017</year><volume>2017</volume><issue>83</issue><fpage>93</fpage><lpage>101</lpage><pub-id pub-id-type="doi">10.3897/phytokeys.83.12869</pub-id></mixed-citation></tp:treatment-meta><tp:nomenclature><tp:taxon-name>
            <tp:taxon-name-part taxon-name-part-type="genus" reg="Premna">Premna</tp:taxon-name-part>
            <tp:taxon-name-part taxon-name-part-type="species" reg="bhamoensis">bhamoensis</tp:taxon-name-part>
            <object-id xmlns:xlink="http://www.w3.org/1999/xlink" content-type="ipni" xlink:type="simple">urn:lsid:ipni.org:names:77164217-1</object-id>
          </tp:taxon-name><tp:taxon-authority>Y.T. Tan &amp; B. Li</tp:taxon-authority><tp:taxon-status xmlns:xlink="http://www.w3.org/1999/xlink" xlink:type="simple">sp. nov.</tp:taxon-status><xref ref-type="fig" rid="F1">Figures 1</xref><xref ref-type="fig" rid="F2">, 2A–C</xref><xref ref-type="fig" rid="F3">, 3</xref></tp:nomenclature><tp:treatment-sec sec-type="diagnosis" id="SECID0EHLAC"><title>Diagnosis.</title><p>The species is most similar in morphology to <italic><tp:taxon-name><tp:taxon-name-part taxon-name-part-type="genus" reg="Premna">P.</tp:taxon-name-part> <tp:taxon-name-part taxon-name-part-type="species" reg="menglaensis">menglaensis</tp:taxon-name-part></tp:taxon-name></italic> B. Li, but differs from the latter in having branchlets and petioles densely tomentose (vs. glabrous or glabrescent), leaf blades papery with minute pubescence (vs. leathery and glabrous), flowers green to greenish yellow (vs. red flowers), calyces slightly 2-lipped with five equal lobes (vs. calyces distinctly 2-lipped with entire or minute emarginate lips), and stamens exserted from corolla (vs. included).</p><fig id="F1" position="float" orientation="portrait"><label>Figure 1.</label><caption><p>
                <italic><tp:taxon-name><tp:taxon-name-part taxon-name-part-type="genus" reg="Premna">Premna</tp:taxon-name-part> <tp:taxon-name-part taxon-name-part-type="species" reg="bhamoensis">bhamoensis</tp:taxon-name-part></tp:taxon-name></italic> Y. T. Tan &amp; B. Li, sp. nov. <bold>A</bold> habit <bold>B</bold> a branchlet with ovate-oblong to elliptic leaves <bold>C</bold> branchlet and petioles covered by dense brownish pubescences <bold>D</bold> abaxial surface of leaf blade.</p></caption><graphic xmlns:xlink="http://www.w3.org/1999/xlink" xlink:href="phytokeys-83-093-g001.jpg" position="float" orientation="portrait" xlink:type="simple" id="oo_145863.jpg"/></fig></tp:treatment-sec><tp:treatment-sec sec-type="material" id="SECID0EYMAC"><title>Type.</title><p>MYANMAR. Kachin State, Bhamo County, voucher from a cultivated plant at the Xishuangbanna Tropical Botanical Garden, Menglun Town, Mengla County, Yunnan Province, Alt. 550 m, <named-content xmlns:xlink="http://www.w3.org/1999/xlink" content-type="dwc:verbatimCoordinates" xlink:type="simple"><named-content content-type="geo-json" specific-use="{&#34;type&#34;:&#34;Point&#34;,&#34;coordinates&#34;:[101.152401,21.404408]}" id="NCID0EBNAC" xlink:type="simple">21.404408N, 101.152401E</named-content></named-content>, 10 June 2011, <italic>B. Li LB0399</italic> (fruiting branches) (holotype: IBSC!; isotypes: IBSC!, JXAU!, HITBC!).</p></tp:treatment-sec><tp:treatment-sec sec-type="description" id="SECID0EHNAC"><title>Description.</title><p>
            <italic>Woody shrubs</italic>, climbing. <italic>Branches</italic> brown, terete, with an interpetiolar ridge and sparse small yellow elliptic lenticels, sparsely and minutely pubescent to glabrescent. <italic><tp:taxon-name><tp:taxon-name-part taxon-name-part-type="genus" reg="Branchlets">Branchlets</tp:taxon-name-part></tp:taxon-name></italic> grayish to brownish, densely tomentose, without bracts at the base. <italic>Leaves</italic> simple, opposite-decussate, ovate-oblong to elliptic, papery, 9.0–17 × 4.5–7.5 cm, apex long caudate to caudate-acuminate, base cuneate, subrounded to slightly cordate, margin entire; adaxial surface subglabrous except minutely hirsute on veins; abaxial surface densely pubescent with sparse, yellowish-brown glands; veins 4–8 pairs, abaxially raised and adaxially slightly compressed, secondary veins curved and jointed near margin; petiole 1.5–4.5 cm long, furrowed on upper part, densely yellowish-brown pubescent. <italic>Inflorescences</italic> terminal, mostly pyramid-shaped thyrse, densely dusty brownish-yellow pubescent, 4.0–7.5 cm long; peduncles 1.5–2.5 cm long; bracts ovate-lanceolate to lanceolate-linear, 0.6–1.2 cm long, easily deciduous; bracteoles linear or lanceolate-linear, 1.0–2.5 mm long; pedicels 0.5–1.5 mm long. <italic>Calyx</italic> campanulate, 2.5–3.0 mm long, slightly 2-lipped with five equal lobes, apex acute, outside minutely brownish pubescent with brown glands; fruiting calyx distinctly 2-lipped with one lip 2-lobed and another 3-lobed, apex obtuse to subrounded. <italic>Corolla</italic> green to greenish yellow, 2-lipped, 4.5–5.5 mm long; tube 2.5–3.0 mm long, outside glabrous, inside densely white villose around throat; upper lip 1-lobed, entire, broadly oblong-obovate, obovate, concave, apex subrounded, outside glabrous or slightly pubescent; lower lip 3-lobed, middle lobe rounded to obovate, lateral lobes broadly oblong-ovate or ovate. <italic>Stamens</italic> 4, didynamous, filaments greenish-white, glabrous, slightly exserted; anther white. <italic>Ovary</italic> obovoid, 1.0–1.5 mm long, minutely pubescent and golden glandular near the apex; style white, slender, 3.5–4.5 mm long. <italic><tp:taxon-name><tp:taxon-name-part taxon-name-part-type="genus" reg="Fruits">Fruits</tp:taxon-name-part></tp:taxon-name></italic> drupaceous, purplish dark brown, obovoid to obovoid-ellipsoid, 7.0–8.0 × 4.5–5.5 mm, sparsely dusty pubescent and glandular.</p><fig id="F2" position="float" orientation="portrait"><label>Figure 2.</label><caption><p>Morphological comparison between <italic><tp:taxon-name><tp:taxon-name-part taxon-name-part-type="genus" reg="Premna">Premna</tp:taxon-name-part> <tp:taxon-name-part taxon-name-part-type="species" reg="bhamoensis">bhamoensis</tp:taxon-name-part></tp:taxon-name></italic> (<bold>A–C</bold>) and <italic><tp:taxon-name><tp:taxon-name-part taxon-name-part-type="genus" reg="Premna">P.</tp:taxon-name-part> <tp:taxon-name-part taxon-name-part-type="species" reg="menglaensis">menglaensis</tp:taxon-name-part></tp:taxon-name></italic> (<bold>a–c</bold>). <bold>A, a</bold> branchlets with inflorescences <bold>B, b</bold> inflorescences, flowers and calyces (in the blank circle) <bold>C, c</bold> fruitescences and fruits (arrow show fruiting calyx).</p></caption><graphic xmlns:xlink="http://www.w3.org/1999/xlink" xlink:href="phytokeys-83-093-g002.jpg" position="float" orientation="portrait" xlink:type="simple" id="oo_145864.jpg"/></fig><fig id="F3" position="float" orientation="portrait"><label>Figure 3.</label><caption><p>Line drawing of <italic><tp:taxon-name><tp:taxon-name-part taxon-name-part-type="genus" reg="Premna">Premna</tp:taxon-name-part> <tp:taxon-name-part taxon-name-part-type="species" reg="bhamoensis">bhamoensis</tp:taxon-name-part></tp:taxon-name></italic> Y. T. Tan &amp; B. Li, sp. nov. <bold>A</bold> abranchlets with inflorescence <bold>B</bold> inflorescence <bold>C</bold> fruitescence <bold>D</bold> corolla <bold>E</bold> calyx in flowering (left) and fruiting (right) <bold>F</bold> fruit.</p></caption><graphic xmlns:xlink="http://www.w3.org/1999/xlink" xlink:href="phytokeys-83-093-g003.jpg" position="float" orientation="portrait" xlink:type="simple" id="oo_145865.jpg"/></fig></tp:treatment-sec><tp:treatment-sec sec-type="phenology" id="SECID0E4AAE"><title>Phenology.</title><p>Flower buds were observed in early April. Flowering was observedfrom mid-May to early June and fruiting from late May to late June.</p></tp:treatment-sec><tp:treatment-sec sec-type="distribution" id="SECID0ECBAE"><title>Distribution.</title><p>Per the introduction record, <italic><tp:taxon-name><tp:taxon-name-part taxon-name-part-type="genus" reg="Premna">P.</tp:taxon-name-part> <tp:taxon-name-part taxon-name-part-type="species" reg="bhamoensis">bhamoensis</tp:taxon-name-part></tp:taxon-name></italic> is originally collected from northeastern Myanmar, but currently known only from the cultivated type in the Xishuangbanna Tropical Botanical Garden (Figure <xref ref-type="fig" rid="F4">4</xref>). Based on our experience in examination of Asian <italic><tp:taxon-name><tp:taxon-name-part taxon-name-part-type="genus" reg="Premna">Premna</tp:taxon-name-part></tp:taxon-name></italic> specimens, we suspect that the species is probably endemic to Kachin State of Myanmar and distributed in a very small area.</p><fig id="F4" position="float" orientation="portrait"><label>Figure 4.</label><caption><p>Distribution map of <italic><tp:taxon-name><tp:taxon-name-part taxon-name-part-type="genus" reg="Premna">Premna</tp:taxon-name-part> <tp:taxon-name-part taxon-name-part-type="species" reg="bhamoensis">bhamoensis</tp:taxon-name-part></tp:taxon-name></italic> (green circle showing the type locality and red circle for the cultivated cite) and <italic><tp:taxon-name><tp:taxon-name-part taxon-name-part-type="genus" reg="Premna">P.</tp:taxon-name-part> <tp:taxon-name-part taxon-name-part-type="species" reg="menglaensis">menglaensis</tp:taxon-name-part></tp:taxon-name></italic> (orange star).</p></caption><graphic xmlns:xlink="http://www.w3.org/1999/xlink" xlink:href="phytokeys-83-093-g004.jpg" position="float" orientation="portrait" xlink:type="simple" id="oo_145866.jpg"/></fig></tp:treatment-sec><tp:treatment-sec sec-type="etymology" id="SECID0EBDAE"><title>Etymology.</title><p>The specific epithet of this new species, “<italic><tp:taxon-name><tp:taxon-name-part taxon-name-part-type="species" reg="bhamoensis">bhamoensis</tp:taxon-name-part></tp:taxon-name></italic>”, is derived from the name of the locality, Bhamo County, from where the species was originally collected.</p></tp:treatment-sec><tp:treatment-sec sec-type="Preliminary conservation status" id="SECID0ERDAE"><title>Preliminary conservation status.</title><p>Since we have neither rediscovered the wild population of <italic><tp:taxon-name><tp:taxon-name-part taxon-name-part-type="genus" reg="Premna">P.</tp:taxon-name-part> <tp:taxon-name-part taxon-name-part-type="species" reg="bhamoensis">bhamoensis</tp:taxon-name-part></tp:taxon-name></italic> in Myanmar, nor identified any other specimens in the herbarium, very few details about its natural distribution and/or population status are currently known. Therefore, the information is inadequate to assess the species’ risk of extinction, whether directly or indirectly. In accordance with the IUCN Red List Categories (<xref ref-type="bibr" rid="B4">IUCN 2012</xref>), we propose to temporarily list the species as a taxon under the Data Deficient (<abbrev xmlns:xlink="http://www.w3.org/1999/xlink" xlink:title="Data Deficient" id="ABBRID0EGEAE" xlink:type="simple">DD</abbrev>) category. Further field surveys in northeastern Myanmar are needed to gain more information on its abundance and/or distribution.</p></tp:treatment-sec><tp:treatment-sec sec-type="Other specimen examined" id="SECID0EKEAE"><title>Other specimen examined.</title><p>MYANMAR. Kachin State, Bhamo County, voucher from a cultivated plant at the Xishuangbanna Tropical Botanical Garden, Menglun Town, Mengla County, Yunnan Province, Alt. 550 m, <named-content xmlns:xlink="http://www.w3.org/1999/xlink" content-type="dwc:verbatimCoordinates" xlink:type="simple"><named-content content-type="geo-json" specific-use="{&#34;type&#34;:&#34;Point&#34;,&#34;coordinates&#34;:[101.152401,21.404408]}" id="NCID0ETEAE" xlink:type="simple">21.404408N, 101.152401E</named-content></named-content>, 31 May 2012, <italic>Y. H. Tan 120</italic> [flowering branches] (<abbrev xmlns:xlink="http://www.w3.org/1999/xlink" content-type="institution" xlink:title="Xishuangbanna Tropical Botanical Garden" id="ABBRID0EZEAE" xlink:type="simple">XTBG</abbrev>!).</p></tp:treatment-sec><tp:treatment-sec sec-type="notes" id="SECID0E5EAE"><title>Note.</title><p>Among the seven <italic><tp:taxon-name><tp:taxon-name-part taxon-name-part-type="genus" reg="Premna">Premna</tp:taxon-name-part></tp:taxon-name></italic> species recorded in the flora of Kachin State, Myanmar (<xref ref-type="bibr" rid="B6">Kress et al. 2003</xref>), <italic><tp:taxon-name><tp:taxon-name-part taxon-name-part-type="genus" reg="Premna">P.</tp:taxon-name-part> <tp:taxon-name-part taxon-name-part-type="species" reg="pyramidata">pyramidata</tp:taxon-name-part></tp:taxon-name></italic> (= <italic><tp:taxon-name><tp:taxon-name-part taxon-name-part-type="genus" reg="Premna">P.</tp:taxon-name-part> <tp:taxon-name-part taxon-name-part-type="species" reg="tomentosa">tomentosa</tp:taxon-name-part></tp:taxon-name></italic> Willd.) and <italic><tp:taxon-name><tp:taxon-name-part taxon-name-part-type="genus" reg="Premna">P.</tp:taxon-name-part> <tp:taxon-name-part taxon-name-part-type="species" reg="bengalensis">bengalensis</tp:taxon-name-part></tp:taxon-name></italic> have dense stellate hairs on branchlets, leaves, and petioles, <italic><tp:taxon-name><tp:taxon-name-part taxon-name-part-type="genus" reg="Premna">P.</tp:taxon-name-part> <tp:taxon-name-part taxon-name-part-type="species" reg="racemosa">racemosa</tp:taxon-name-part></tp:taxon-name></italic> (= <italic><tp:taxon-name><tp:taxon-name-part taxon-name-part-type="genus" reg="Premna">P.</tp:taxon-name-part> <tp:taxon-name-part taxon-name-part-type="species" reg="interrupta">interrupta</tp:taxon-name-part></tp:taxon-name></italic> Wall. ex Schauer) has spikelike inflorescences, and <italic><tp:taxon-name><tp:taxon-name-part taxon-name-part-type="genus" reg="Premna">P.</tp:taxon-name-part> <tp:taxon-name-part taxon-name-part-type="species" reg="scandens">scandens</tp:taxon-name-part></tp:taxon-name></italic> is a large and glabrous vine. Thus, these four species are quite distinct from <italic><tp:taxon-name><tp:taxon-name-part taxon-name-part-type="genus" reg="Premna">P.</tp:taxon-name-part> <tp:taxon-name-part taxon-name-part-type="species" reg="bhamoensis">bhamoensis</tp:taxon-name-part></tp:taxon-name></italic>. <italic><tp:taxon-name><tp:taxon-name-part taxon-name-part-type="genus" reg="Premna">P.</tp:taxon-name-part> <tp:taxon-name-part taxon-name-part-type="species" reg="barbata">barbata</tp:taxon-name-part></tp:taxon-name></italic> and <italic><tp:taxon-name><tp:taxon-name-part taxon-name-part-type="genus" reg="Premna">P.</tp:taxon-name-part> <tp:taxon-name-part taxon-name-part-type="species" reg="khasiana">khasiana</tp:taxon-name-part></tp:taxon-name></italic> both have bracts at the base of branchlets, whereas such bracts are absent in <italic><tp:taxon-name><tp:taxon-name-part taxon-name-part-type="genus" reg="Premna">P.</tp:taxon-name-part> <tp:taxon-name-part taxon-name-part-type="species" reg="bhamoensis">bhamoensis</tp:taxon-name-part></tp:taxon-name></italic>. <italic><tp:taxon-name><tp:taxon-name-part taxon-name-part-type="genus" reg="Premna">P.</tp:taxon-name-part> <tp:taxon-name-part taxon-name-part-type="species" reg="pinguis">pinguis</tp:taxon-name-part></tp:taxon-name></italic> differs from <italic><tp:taxon-name><tp:taxon-name-part taxon-name-part-type="genus" reg="Premna">P.</tp:taxon-name-part> <tp:taxon-name-part taxon-name-part-type="species" reg="bhamoensis">bhamoensis</tp:taxon-name-part></tp:taxon-name></italic> in having ovate leaves with strongly serrulate margins, and branches without interpetiolar ridges. All these differences make <italic><tp:taxon-name><tp:taxon-name-part taxon-name-part-type="genus" reg="Premna">P.</tp:taxon-name-part> <tp:taxon-name-part taxon-name-part-type="species" reg="bhamoensis">bhamoensis</tp:taxon-name-part></tp:taxon-name></italic> a distinct <italic><tp:taxon-name><tp:taxon-name-part taxon-name-part-type="genus" reg="Premna">Premna</tp:taxon-name-part></tp:taxon-name></italic> species in Myanmar. A key to the <italic><tp:taxon-name><tp:taxon-name-part taxon-name-part-type="genus" reg="Premna">Premna</tp:taxon-name-part></tp:taxon-name></italic> species in Kachin State of Myanmar is provided below.</p><p>Among the Asian <italic><tp:taxon-name><tp:taxon-name-part taxon-name-part-type="genus" reg="Premna">Premna</tp:taxon-name-part></tp:taxon-name></italic>, <italic><tp:taxon-name><tp:taxon-name-part taxon-name-part-type="genus" reg="Premna">P.</tp:taxon-name-part> <tp:taxon-name-part taxon-name-part-type="species" reg="menglaensis">menglaensis</tp:taxon-name-part></tp:taxon-name></italic>, as the introduction label indicated, is the species showing the maximum level of similarity to <italic><tp:taxon-name><tp:taxon-name-part taxon-name-part-type="genus" reg="Premna">P.</tp:taxon-name-part> <tp:taxon-name-part taxon-name-part-type="species" reg="bhamoensis">bhamoensis</tp:taxon-name-part></tp:taxon-name></italic>. Both are climbing Woody shrubs with ovate-oblong to elliptic leaves, and congested pyramid-shaped inflorescences. However, <italic><tp:taxon-name><tp:taxon-name-part taxon-name-part-type="genus" reg="Premna">P.</tp:taxon-name-part> <tp:taxon-name-part taxon-name-part-type="species" reg="bhamoensis">bhamoensis</tp:taxon-name-part></tp:taxon-name></italic> can be easily distinguished from <italic><tp:taxon-name><tp:taxon-name-part taxon-name-part-type="genus" reg="Premna">P.</tp:taxon-name-part> <tp:taxon-name-part taxon-name-part-type="species" reg="menglaensis">menglaensis</tp:taxon-name-part></tp:taxon-name></italic> on the basis of the differences observed in a number of traits, e.g., branchlets and petioles (densely pubescent vs. glabrous or glabrescent), leaf blades (papery and minutely pubescent vs. leathery and glabrous), flower color (green to greenish yellow vs. red), calyx shape (slightly 2-lipped with five equal lobes vs. distinctly 2-lipped with entire or minute emarginate lips), stamens length (exserted from corolla vs. included) (Figure <xref ref-type="fig" rid="F2">2</xref>). <italic><tp:taxon-name><tp:taxon-name-part taxon-name-part-type="genus" reg="Premna">P.</tp:taxon-name-part> <tp:taxon-name-part taxon-name-part-type="species" reg="bhamoensis">bhamoensis</tp:taxon-name-part></tp:taxon-name></italic> also resembles <italic><tp:taxon-name><tp:taxon-name-part taxon-name-part-type="genus" reg="Premna">P.</tp:taxon-name-part> <tp:taxon-name-part taxon-name-part-type="species" reg="fulva">fulva</tp:taxon-name-part></tp:taxon-name></italic> Craib in having a climbing habit, dense indumentum on branchlets and petioles, green to greenish yellow flowers, and calyces with five lobes, but clearly differs in leaf shape (ovate-oblong to elliptic with entire margins vs. ovate to subrounded with serrate margins) and inflorescence type (congested pyramid-shaped thyrse vs. flat-topped corymbose cyme) (<xref ref-type="bibr" rid="B2">Chen and Gilbert 1994</xref>, Tan and Li 2016). Besides, branchlets, petioles, leaf blades, and inflorescences of <italic><tp:taxon-name><tp:taxon-name-part taxon-name-part-type="genus" reg="Premna">P.</tp:taxon-name-part> <tp:taxon-name-part taxon-name-part-type="species" reg="fulva">fulva</tp:taxon-name-part></tp:taxon-name></italic> are densely covered with long, spreading, golden-brown hairs, which are different from the hairs found on <italic><tp:taxon-name><tp:taxon-name-part taxon-name-part-type="genus" reg="Premna">P.</tp:taxon-name-part> <tp:taxon-name-part taxon-name-part-type="species" reg="bhamoensis">bhamoensis</tp:taxon-name-part></tp:taxon-name></italic>.</p></tp:treatment-sec><ref-list><ref id="B4"><mixed-citation xmlns:xlink="http://www.w3.org/1999/xlink" xlink:type="simple">
          <institution xlink:type="simple">IUCN</institution> (<year>2012</year>) <source>IUCN Red List Categories and Criteria</source>, Version 3.1 (<edition>2nd edn</edition>). <publisher-loc>Gland and Cambridge</publisher-loc>, <size units="page">32 pp</size>.</mixed-citation></ref><ref id="B6"><mixed-citation xmlns:xlink="http://www.w3.org/1999/xlink" xlink:type="simple">
          <person-group><name name-style="western"><surname>Kress</surname><given-names>WJ</given-names></name><name name-style="western"><surname>DeFilipps</surname><given-names>RA</given-names></name><name name-style="western"><surname>Farr</surname><given-names>E</given-names></name><name name-style="western"><surname>Yin</surname><given-names>Yin Kyi D</given-names></name></person-group> (<year>2003</year>) <article-title>A checklist of the trees, Woody shrubs, herbs, and climbers of Myanmar (revised from the original works by JH Lace, R. Rodger, HG Hundley and U Chit Ko Ko on the “List of trees, Woody shrubs, herbs and principal climbers etc. recorded from Burma”).</article-title> <source>Contributions from the United States National Herbarium</source> <volume>45</volume>: <fpage>1</fpage>–<lpage>590</lpage>.</mixed-citation></ref><ref id="B2"><mixed-citation xmlns:xlink="http://www.w3.org/1999/xlink" xlink:type="simple">
          <person-group><name name-style="western"><surname>Chen</surname><given-names>SL</given-names></name><name name-style="western"><surname>Gilbert</surname><given-names>MG</given-names></name></person-group> (<year>1994</year>) <article-title><italic><tp:taxon-name><tp:taxon-name-part taxon-name-part-type="genus">Premna</tp:taxon-name-part></tp:taxon-name></italic>.</article-title> In: <person-group><name name-style="western"><surname>Wu</surname><given-names>CY</given-names></name><name name-style="western"><surname>Raven</surname><given-names>PH</given-names></name></person-group> (<role>Eds</role>) <issue-title>Flora of China, Vol.</issue-title> <source>17. Science Press, Beijing &amp; Missouri Botanical Garden Press, St. Louis</source>, <fpage>16</fpage>–<lpage>27</lpage>.</mixed-citation></ref></ref-list></tp:taxon-treatment>
